# Supplementary material for: CpG promoter methylation of the ALKBH3 alkylation repair gene in breast cancer
Source: BMC Cancer. 2017 Jul 5;17:469. doi: 10.1186/s12885-017-3453-8 (PMC5498885; doi:10.1186/s12885-017-3453-8)
Supplement: Supplementary file 1 — The relation between CpG methylation and expression for the ALKBH3 gene shown here based on available data from the Cancer Genome Atlas project. This catalogue includes only CpG’s found differentially methylated between breast cancers and normal breast tissue samples. The table lists out statistically significant CpG’s with rho < −0.30 and at least two-fold change in expression between unmethylated and methylated tumours. (XLSX 10 kb) [file 12885_2017_3453_MOESM1_ESM.xlsx]

## Sheet: Sheet1
Additional file 1: The relation between CpG methylation and expression for the ALKBH3 gene shown here based on available data from the Cancer Genome Atlas project. This catalouge includes only CpG´s found differentially methylated between breast cancers and normal breast tissue samples. The table lists out statistically significant CpG´s with rho < -0.30 and at least two-fold change in expression…
TargetID (probe)	CpG nucleotide position (HG19 coordinates)	Spearman´s rho	P-value (adjusted)	Fold-change (expr. in unmethyl tumours/expr. in methyl tumours)
cg20009641	43902290	-0.455531	1.94467e-33	2
cg12046254	43902315	-0.467432	2.3406e-35	2.11765
cg22637507	43902407	-0.41509	5.40467e-27	3.27273
cg17956609	43902458	-0.424918	1.64081e-28	2.57143
cg06487247	43902557	-0.365655	8.60328e-20	4.83221
