# Supplementary material for: CpG promoter methylation of the ALKBH3 alkylation repair gene in breast cancer
Source: BMC Cancer. 2017 Jul 5;17:469. doi: 10.1186/s12885-017-3453-8 (PMC5498885; doi:10.1186/s12885-017-3453-8)
Supplement: Supplementary file 3 — ALKBH3 methylation analysed with respect to prognostic parameters (breast cancer subtype, histological grade, tumour size and nodal status). (XLSX 12 kb) [file 12885_2017_3453_MOESM3_ESM.xlsx]

## Sheet: Sheet1
Additional file 3: ALKBH3 methylation analysed with respect to prognostic parameters (breast cancer subtype, histological grade, tumour size and nodal status)
A) Breast cancer subtype
		ALKBH3 promoter methylation (%)
		0 - 5%	>5%	>10%	>15%	>20%
	Luminal-A	46 (92%)	1 (2%)	1 (2%)	0	2 (4%)	50 (100%)
	Luminal-B	40 (83.3%)	2 (4.2%)	4 (8.3%)	2 (4.2%)	0	48 (100%)
	HER2	9 (90.0%)	1 (10.0%)	0	0	0	10 (100%)
	Basal-like	28 (90.3%)	1 (3.2%)	0	0	2 (6.5%)	31 (100%)
						χ2= 13.6; P = 0.323
B) Histological grade
		ALKBH3 promoter methylation (%)
		0 - 5%	>5%	>10%	>15%	>20%
	Low (+)	18 (94.7%)	1 (5.3%)	0	0	0	19 (100%)
	Intermediate (++)	56 (90.3%)	1 (1.6%)	2 (3.2%)	1 (1.6%)	2 (3.2%)	62 (100%)
	High (+++)	58 (84.1%)	4 (5.8%)	3 (4.3%)	1 (1.4%)	3 (4.3%)	69 (100%)
						χ2= 3.77; P = 0.877
C) Tumour size
		ALKBH3 promoter methylation (%)
		0 - 5%	>5%	>10%	>15%	>20%
	>0 - 20mm (Q1)	51 (76.1%)	5 (7.5%)	5 (7.5%)	3 (4.5%)	3 (4.5%)	67 (100%)
	>20 - 25mm (Q2)	42 (93.3%)	1 (2.2%)	1 (2.2%)	0	1 (2.2%)	45 (100%)
	>25 - 36mm (Q3)	32 (76.2%)	2 (4.8%)	2 (4.8%)	1 (2.4%)	5 (11.9%)	42 (100%)
	>36mm (Q4)	44 (86.3%)	2 (3.9%)	1 (2.0%)	2 (3.9%)	2 (3.9%)	51 (100%)
						χ2= 12.1; P = 0.437
D) Nodal status
		ALKBH3 promoter methylation (%)
		0 - 5%	>5%	>10%	>15%	>20%
	Negative	56 (84.8%)	4 (6.1%)	3 (4.5%)	2 (3.0%)	1 (1.5%)	66 (100%)
	Positive	96 (80.7%)	6 (5.0%)	4 (3.4%)	4 (3.4%)	9 (7.6%)	119 (100%)
						χ2= 3.2; P = 0.522
